# Supplementary material for: Energy Transfer and Radical-Pair Dynamics in Photosystem I with Different Red Chlorophyll a Pigments
Source: Int J Mol Sci. 2024 Apr 8;25(7):4125. doi: 10.3390/ijms25074125 (PMC11012434; doi:10.3390/ijms25074125)
Supplement: Supplementary file 1 [file ijms-25-04125-s001.zip]

Archive with 1 entries (1 files):
- ijms-2935383-supplementary.pdf
